# Supplementary material for: Association of Myopic Deformation of Optic Disc with Visual Field Progression in Paired Eyes with Open-Angle Glaucoma
Source: PLoS One. 2017 Jan 23;12(1):e0170733. doi: 10.1371/journal.pone.0170733 (PMC5256995; doi:10.1371/journal.pone.0170733)
Supplement: S1 File — Data of paired eyes with faster and slower visual field progression of each patient are presented. (CSV) [file pone.0170733.s001.csv]

slowPtNo	Slow=1Fast=2	slowM=1F=2	slowAge	slowFolloUpPeriod	slowNumberofHVF	slowGlobalVFProgressionRate	slowProgressingPoint	slowInitialMD	slowLastMD	slowSE	slowAxLength	slowCCT	slowUntreatedIOP	slowMeanIOP	slowIOPfluctuation	slowReductionRate	slowTiltRatio	slowTorsion	slowBMOarea	slowGammaZoneWidth	fastPtNo	Slow=1Fast=2	fastM=1F=2	fastAge	fastFolloUpPeriod	fastNumberof HVF	fastGlobalVFProgressionRate	fastProgressingPoint	fastInitialMD	fastLastMD	fastSE	fastAxLength	fastCCT	fastUntreatedIOP	fastMeanIOP	fastIOPflcutuation	fastReductionRate	fastTiltRatio	fastTorsion	fastBMOarea	fastGammaZoneWidth
1	1	1	45	10	12	-0.07	1	-13.82	-12.34	-6.5	25.88	545	23	16	2.26	0.304347826	1.31	13	2.12	148	1	2	1	45	10	12	-0.34	3	-2.33	-12.5	-7.25	26.09	548	23	16	2.35	0.304347826	1.38	5	2.05	429
2	1	1	54	24	53	-0.48	3	-3.34	-6.17	-3.25	26.17	526	23	16.7	2.26	0.273913043	1.43	4	2.51	638	2	2	1	54	24	53	-1.23	6	-6.51	-23.51	-4	26.24	524	23	16.3	2.08	0.291304348	1.68	6	3	692
3	1	1	70	6	9	-0.13	0	-11.44	-9.66	-3	26.42	529	22	13.6	2.2	0.381818182	1.44	0	1.78	282	3	2	1	70	6	9	0.92	0	-26.92	-26.29	-3	26.23	534	22	13.4	2	0.390909091	1.44	6	1.93	324
4	1	1	45	5	8	-0.56	0	-9.84	-9.81	-3.75	24.04	470	19	18.7	2.65	0.065	1.48	9	1.63	447	4	2	1	45	5	8	-2.05	1	-7.21	-14.14	-5.25	24.7	472	19	18.5	2.8	0.075	1.93	3	1.94	695
6	1	1	37	5	7	-0.3	0	-0.35	-0.69	-6.75	26.88	522	15	14.2	1.25	0.1125	1.27	12	2.47	322	6	2	1	37	5	7	-0.33	3	-18.06	-19.55	-7.75	27.22	525	16	14.6	1.55	0.0875	1.3	6	2.61	213
8	1	2	33	7	20	-0.12	0	0.2	0.18	-4.25	25.42	480	16	13	2.01	0.1875	1.12	16	2.26	437	8	2	2	33	7	20	-0.66	5	-4.48	-7.18	-5.25	26	482	16	13.1	2.02	0.18125	1.64	4	2.9	459
9	1	1	72	12	17	-0.09	0	-0.78	-0.33	-4.5	26.9	529	25	16.2	2.43	0.352	1.4	7	1.67	132	9	2	1	72	12	17	-0.76	11	-2.27	-9.38	-4.75	27.27	522	25	16.3	2.24	0.348	1.48	4	1.83	206
10	1	1	50	4	9	-0.3	0	-4.85	-5.83	-4.5	26.65	509	19	13.1	1.18	0.310526316	1.23	0	1.64	-141	10	2	1	50	4	9	-0.86	6	-9.93	-14.65	-4.25	26.37	506	19	13.1	1.06	0.310526316	1.36	1	1.67	274
11	1	2	62	10	14	-0.18	2	0.24	-1.72	-4	25.77	522	16	14.3	1.49	0.10625	1.27	3	2.94	567	11	2	2	62	10	14	-0.21	2	-3.44	-7.82	-4.75	26.07	519	16	14.1	1.68	0.11875	1.64	12	3.21	573
13	1	1	78	4	7	0	0	-1.21	-1.21	-4.25	27.29	509	13	10.2	1.31	0.15	1.31	2	1.3	119	13	2	1	78	4	7	0.1	1	-13.58	-14.66	-7.75	28.43	510	13	10.2	1.22	0.215384615	1.52	16	1.8	444
14	1	2	65	10	16	-0.29	5	-0.49	-3.47	-6	24.79	560	19	14.7	2.27	0.226315789	1.45	5	2.02	279	14	2	2	65	10	16	-0.37	6	-5.84	-9.27	-6.5	24.93	562	19	14.6	2.23	0.231578947	1.51	6	2.28	436
15	1	1	63	2	4	-0.07	0	-14.98	-13.29	-6.5	26.88	521	24	16	2.26	0.384615385	1.19	4	2.89	359	15	2	1	63	2	4	0.08	0	-27.96	-28.37	-9.75	28.06	523	25	17	2.26	0.36	1.89	6	4.14	960
17	1	2	32	9	14	-0.13	0	-3.42	-5.16	-7.75	26.19	509	12	13.9	2.4	0.227777778	1.35	2	2.3	508	17	2	2	32	9	14	-0.63	7	-9.89	-16.29	-7	25.75	506	13	13.9	2.7	0.227777778	1.42	2	2.44	474
19	1	1	67	10	16	-0.13	0	1.83	1.3	-7.5	26.94	560	25	18.1	3.15	0.276	1.3	7	2	347	19	2	1	67	10	16	-0.32	1	-1.07	-3.97	-8.25	26.91	557	26	18	3.35	0.307692308	1.31	4	2.55	487
22	1	1	37	13	18	-0.35	9	-2.24	-11.78	-4	25.21	544	25	18.3	1.79	0.268	1.48	9	3.6	296	22	2	1	37	13	18	-0.75	16	-26.23	-22.44	-7	25.88	546	25	18	1.73	0.28	1.96	5	3.45	623
23	1	1	54	8	10	-0.52	5	-6.6	-9.18	-5.75	27.04	535	22	13	2.16	0.347826087	1.35	3	2.72	497	23	2	1	54	8	10	-0.67	5	-21.8	-25.19	-4.5	26.31	545	23	14	2.26	0.347826087	1.48	9	2.92	342
24	1	1	48	5	6	-0.54	2	-4.47	-7.71	-6.75	27.41	545	17	12	1.2	0.294117647	1.5	4	3.01	713	24	2	1	48	5	6	-0.67	1	-6.85	-9.12	-7.5	27.77	540	17	12	1.18	0.294117647	1.53	8	3.19	759
25	1	1	54	6	13	-0.4	0	-3.64	-5.01	-9	28.69	515	25	15.5	1.2	0.38	1.55	1	2.94	742	25	2	1	54	6	13	-0.61	7	-6.6	-11.69	-8.75	28.7	514	24	15.6	1.24	0.35	1.61	3	2.78	740
26	1	2	53	8	11	-0.26	1	-1.01	-3.5	-6.7	26.16	520	15	14.8	2.18	0.013333333	1.34	11	2.22	468	26	2	2	53	8	11	-0.56	4	-5.27	-8.97	-6.7	26.62	523	16	15	2.28	0.0625	1.55	2	2.53	495
28	1	2	50	2	4	-0.1	0	-1.05	-0.45	-7.5	25.89	479	17	12.4	1.73	0.38	1.41	6	1.56	309	28	2	2	50	2	4	0.43	0	-18.04	-17.57	-6.75	25.72	482	18	11.9	1.76	0.405	1.58	11	1.89	584
29	1	2	41	10	14	-0.03	0	-1.52	-1.77	-5	25.52	538	15	13.9	1.77	0.073333333	1.41	12	2.27	339	29	2	2	41	10	14	-0.91	18	-5.42	-11.4	-6.25	26.63	564	15	14.4	1.67	0.04	1.66	16	2.58	459
30	1	1	67	11	15	0.11	0	-3	-1.59	-4.75	25.15	525	19	14.2	1.37	0.252631579	1.33	25	2.62	246	30	2	1	67	11	15	-0.07	1	-7.77	-7.4	-4.25	25.04	526	19	14.2	1.37	0.252631579	1.34	8	2	325
49	1	2	58	6	11	0.1	0	-18.77	-20.29	-6.25	25.93	588	23	15.3	1.32	0.334782609	2.1	1	2.14	800	49	2	2	58	6	11	-0.18	0	-22.63	-24.3	-7.25	26.5	587	23	15.2	1.39	0.339130435	2.3	5	2.22	908
59	1	2	40	10	11	-0.17	0	-3.21	-5.43	-8.75	27.19	520	16	13.9	2.76	0.13125	1.41	10	1.9	457	59	2	2	40	10	11	-0.21	1	-2.48	-5.6	-7.25	26.71	523	15	14	2.85	0.125	1.81	0	2.39	912
61	1	1	57	16	22	-0.25	0	-3.31	-5.82	-7	26.52	600	23	16.8	2.56	0.269565217	1.2	7	2.1	406	61	2	1	57	16	22	-0.47	4	-0.85	-5.8	-7	27.01	602	22	16.6	2.53	0.245454545	1.49	11	1.9	478
63	1	2	57	10	12	-0.41	2	-4.11	-12.38	-6.25	24.92	481	18	12	1.27	0.333333333	1.53	12	2.01	352	63	2	2	57	10	12	-0.58	6	-9.39	-14.49	-6	25.02	486	17	11.9	1.14	0.3	1.42	6	2.19	377
67	1	2	38	7	12	-0.55	3	-7.72	-12.23	-6.25	25.89	501	20	12.7	1.4	0.331578947	1.32	18	1.69	288	67	2	2	38	7	12	-0.66	2	-6.79	-13.56	-6.5	26.09	502	21	12.8	1.39	0.326315789	1.5	10	2.11	549
68	1	2	59	2	7	-0.58	2	0.46	-1.89	-3.75	25.29	497	15	14	1	0.066666667	1.35	15	2.24	185	68	2	2	59	2	7	-1.78	5	-0.36	-2.94	-4.25	25.45	499	13	13.7	1.1	0.086666667	1.41	18	2.46	454
68	1	2	60	11	17	0.07	1	-11.32	-10.11	-7.25	25.76	516	15	13.4	1.76	0.042857143	1.77	3	2.56	759	68	2	2	60	11	17	-0.17	0	-16.71	-22.43	-6.25	25.93	511	15	13.8	1.6	0.08	2.03	6	2.98	960
70	1	2	67	17	16	-0.45	9	-2.6	-8.21	-8.5	28.13	514	15	13	0.997	0.133333333	2	6	3.46	902	70	2	2	67	17	16	-0.53	13	-3.68	-11.08	-10.5	28.16	515	15	13	1.082	0.133333333	2.1	3	4.42	1320
71	1	2	60	3	7	-0.01	0	-1.94	-2	-4.75	26.14	502	18	15.6	1.8	0.11	1.33	11	2.08	210	71	2	2	60	3	7	-0.36	3	-4.3	-5.92	-9.75	28.59	500	19	16	1.9	0.188	2.53	8	2.37	948
72	1	2	60	11	17	-0.17	0	-9	-22.43	-6.25	25.93	506	14	13.8	1.6	0.08	1.57	6	2.76	849	72	2	2	60	11	17	-0.77	1	-16.8	-10.11	-7.25	25.76	508	15	13.4	1.86	0.042857143	1.86	3	2.63	804
7	1	1	71	16	25	-0.35	4	-4.48	-6.67	-4.75	24.77	475	18	14.4	1.62	0.2	1.21	6	2.55	329	7	2	1	71	16	25	-0.24	1	2.3	-1.56	-4.25	24.63	465	18	14	1.59	0.222222222	1.25	9	3.62	496
12	1	1	40	7	13	-0.07	0	1.09	1.49	-6.25	25.2	509	16	13.6	1.67	0.15	1.23	1	2.82	362	12	2	1	40	7	13	-0.5	5	-5.18	-6.68	-8	26.03	507	17	13.7	1.53	0.194117647	1.18	3	2.8	270
16	1	2	56	6	14	-0.26	1	-4.41	-6.5	-9.25	27.22	472	17	13.4	1.98	0.211764706	1.08	12	1.73	-48	16	2	2	56	6	14	-0.19	3	-9.13	-10.75	-10.25	27.76	467	17	12.9	2.1	0.241176471	1.19	13	1.9	259
20	1	1	54	12	16	-0.61	2	-0.16	-4.52	-10.75	27.5	526	16	14.2	2.1	0.1125	1.26	4	2.11	212	20	2	1	54	12	16	-0.25	1	-7.08	-11.7	-6.75	26.19	520	15	14	2	0.066666667	1.22	14	2.35	55
21	1	1	60	3	6	-0.03	0	1.76	1.25	-6	26.89	531	15	15	0.83	0	1.18	1	2.19	226	21	2	1	60	3	6	-0.31	1	-6.68	-7.48	-6.75	26.97	530	15	14.9	0.88	0.006666667	1.13	7	2.56	153
31	1	1	52	15	21	-0.13	0	-2.18	-2.48	-7.5	26.73	517	22	16.6	2.48	0.245454545	1.2	3	2.16	41	31	2	1	52	15	21	-0.26	6	-6.83	-9.64	-7.75	26.38	526	22	16.2	2.62	0.263636364	1.25	8	2.71	52
32	1	2	68	11	20	-0.29	5	-2.37	-6.5	-7.75	25.81	533	19	14	1.56	0.263157895	1.18	2	2.79	356	32	2	2	68	11	20	-0.52	12	-11.41	-15.15	-7.5	25.88	528	19	14.1	1.62	0.257894737	1.18	2	2.69	352
33	1	1	53	8	16	-0.04	0	-1.79	-0.69	-5.5	26.99	530	18	16	2.56	0.111111111	0.98	1	2.09	-45	33	2	1	53	8	16	-0.19	2	-5.98	-7.79	-5.5	26.49	535	18	15.7	2.66	0.127777778	1.13	8	2.08	-65
34	1	1	34	6	9	-0.1	0	-1.43	-0.42	-9.25	26.59	507	22	18.1	1.99	0.177272727	1.02	0	3.12	290	34	2	1	34	6	9	-0.16	1	-6.08	-6.59	-10	26.77	513	22	18.1	2.19	0.177272727	1.2	2	3.17	200
35	1	1	59	11	16	-0.69	9	-11.96	-15.95	-4	24.74	522	19	16.2	1.8	0.147368421	1.02	2	2.31	-81	35	2	1	59	11	16	-0.85	12	-23.99	-22.98	-4	24.89	524	20	16.3	1.86	0.185	1.15	1	2.79	33
36	1	1	55	20	26	0.05	0	-16.73	-14.78	-5.75	25.86	534	26	11	2.14	0.576923077	1.03	4	2.45	-106	36	2	1	55	20	26	-0.01	0	-24.52	-24.66	-7	26.58	535	26	11	1.99	0.576923077	1.13	1	2.58	70
38	1	2	26	10	21	0.05	0	-0.95	-1.44	-7.25	25.62	590	21	16	2.72	0.238095238	1.02	17	3.3	308	38	2	2	26	10	21	-0.14	0	-2.65	-3.69	-6.25	25.42	590	21	16.2	2.65	0.228571429	0.94	22	4.57	379
40	1	1	63	7	11	-0.25	2	-0.57	-1.58	-3.75	25.78	534	19	14.4	1.85	0.242105263	0.98	3	2.96	0	40	2	1	63	7	11	-0.71	11	-5.81	-11.83	-5.25	26.53	530	20	14.5	2.24	0.275	0.97	3	2.61	-43
41	1	1	74	16	24	-0.14	0	-1.63	-2.71	-7.75	26.08	473	14	9.5	1.5	0.321428571	1.14	7	1.96	144	41	2	1	74	16	24	-0.34	3	-13.66	-19.78	-7.25	25.83	489	14	9.3	1.61	0.335714286	1.15	4	1.87	215
42	1	1	67	5	12	-0.19	3	1.71	-0.28	-3.75	26.73	566	22	16.1	1.19	0.268181818	1.08	1	1.85	-36	42	2	1	67	5	12	-0.49	2	-6.59	-11.16	-2.5	26.59	565	22	16	1.07	0.272727273	1.03	0	1.64	-65
43	1	1	36	4	9	0.11	0	-1.45	-0.55	-5.5	25.4	516	19	15.6	1.76	0.178947368	1.22	6	2.57	472	43	2	1	36	4	9	-0.38	0	-3.24	-3.47	-6	25.48	515	19	15.7	1.83	0.173684211	1.14	9	2.89	297
44	1	2	45	9	16	0.11	2	-11.11	-9.56	-6	25.88	571	17	14	2.54	0.176470588	0.96	3	2.15	0	44	2	2	45	9	16	-0.05	4	-16.78	-16.74	-5.75	25.64	566	17	14	2.54	0.176470588	0.97	15	2.16	0
45	1	2	77	12	23	-0.87	13	-4.58	-15.74	-5.5	24.81	514	22	13	0.86	0.409090909	1.15	7	2.8	184	45	2	2	77	12	23	-0.91	16	-19.96	-24.4	-6.25	24.47	509	22	13	0.86	0.409090909	1.14	3	3.03	480
46	1	2	78	14	23	-0.25	4	-2	-4.67	-2.75	24.86	537	14	10	0.87	0.285714286	1.18	23	2.14	0	46	2	2	78	14	23	-0.62	8	-2.16	-8.5	-3.75	25.11	531	14	10	0.87	0.285714286	1.2	5	2.76	302
47	1	2	72	7	9	-0.28	0	-1.08	-2.34	-7.25	25.27	527	21	17.2	1.83	0.180952381	1.25	4	2.03	153	47	2	2	72	7	9	-0.59	4	-2.54	-6.19	-7.5	25.44	523	22	16.5	1.64	0.25	1.24	12	2.37	254
57	1	2	27	5	12	0.62	0	-1.11	-2.79	-6.75	25.21	511	18	13	1.31	0.277777778	1.14	1	2.85	222	57	2	2	27	5	12	0.45	2	-1.48	-2.72	-6.5	25.09	509	18	13	1.13	0.277777778	1.07	14	3	78
58	1	1	67	7	13	-0.4	3	-13.84	-19.41	-9.5	28.58	498	25	14.4	2.06	0.424	0.88	1	2.64	307	58	2	1	67	7	13	-0.53	3	-14.02	-22.08	-10	28.37	504	25	14.3	2.03	0.428	0.79	6	2.9	47
60	1	1	71	4	10	-0.22	1	-6.73	-9.29	-2.5	24	558	15	12.1	1.25	0.193333333	1.26	12	2.02	193	60	2	1	71	4	10	-0.39	0	-8.8	-10.98	-2	23.61	556	15	12.1	1.19	0.193333333	1.22	12	1.84	82
62	1	2	40	9	18	-0.48	11	-9.52	-17.71	-6.75	25.26	545	16	13.3	2.2	0.16875	1.08	0	2.16	20	62	2	2	40	9	18	-0.56	9	-8.78	-16.37	-5.5	25.27	536	16	13.2	2.2	0.175	1.15	1	2.09	86
65	1	1	68	10	13	-0.07	0	-2.22	-2.78	-13	27.52	477	16	15.7	1.58	0.01875	0.85	0	2.36	-133	65	2	1	68	10	13	-0.56	7	-8.52	-11.67	-8.5	27.03	486	16	15.4	1.37	0.0375	0.82	6	2.96	-132
66	1	2	61	9	19	-0.28	3	-3.53	-7.07	-4.5	24.22	534	13	11	0.87	0.153846154	0.95	2	1.63	87	66	2	2	61	9	19	-0.7	14	-4	-14.95	-3.5	24.05	541	13	11	0.87	0.153846154	1.02	2	1.82	154
73	1	2	63	8	13	-0.48	1	-1.32	-5.46	-6.3	25.98	551	18	14	1.27	0.222222222	1.1	4	3.2	362	73	2	2	63	8	13	-0.67	0	-1.24	-7.09	-6.3	25.98	547	19	14	1.14	0.243243243	1.04	4	3.25	115
27	1	1	57	6	6	-0.1	0	-0.09	0.61	-6.75	25.18	507	19	16.5	1.69	0.131578947	1.15	4	3.68	492	27	2	1	57	6	6	-0.11	0	-8.13	-6.87	-6.5	25.09	513	18	16.6	1.88	0.077777778	1.15	7	3.08	363
39	1	2	44	3	5	-0.03	0	-0.67	-0.48	-9	28.59	447	18	14.9	2.7	0.172222222	1.18	0	2.94	169	39	2	2	44	3	5	0.05	0	-2.94	-3.6	-8	28.16	446	18	14.4	2.74	0.2	1.02	3	3.27	172
53	1	2	74	5	10	0.46	0	-2.2	0.07	-6.75	25.23	503	16	16	1.65	0	0.84	3	1.85	30	53	2	2	74	5	10	0.33	0	-2.32	-1.36	-6.5	24.89	508	16	16	1.54	0	0.88	0	2.28	-43
54	1	2	66	5	7	0.08	0	-2.67	-3.11	-6.8	25.15	548	15	13.4	1.94	0.106666667	1.16	1	2.36	0	54	2	2	66	5	7	0.26	0	-6.81	-5.63	-4.5	24.62	558	15	13.2	2.07	0.12	1.09	8	2.14	124
55	1	1	72	14	21	-0.44	0	-9.93	-15.09	-6	24.58	488	17	13.9	0.997	0.182352941	1.14	7	1.96	-129	55	2	1	72	14	21	-0.45	0	-11.27	-21.96	-5.8	24.25	477	16	13.5	1.082	0.15625	0.99	0	2.07	-52
5	1	2	38	5	8	-0.34	0	-1.18	-2.06	-7	27.65	547	14	10.35	1.97	0.260714286	1.15	6	2.79	237	5	2	2	38	5	8	-0.75	0	-5.87	-8.45	-8.75	28.35	547	14	10.55	2.14	0.246428571	1.29	16	4.79	629
73	1	2	73	10	22	-0.39	3	0.16	-3.5	-7	25.32	508	20	17	1.9	0.15	1.15	5	1.78	-57	73	2	2	73	10	22	-0.48	5	-4.88	-0.95	-6	24.99	499	19	17	1.48	0.105263158	1.41	11	2.17	-12
74	1	1	52	12	10	-0.24	3	-1.77	-4.31	-4.25	25.31	567	25	18	2.14	0.28	1.11	2	2.47	-71	74	2	1	52	12	10	-0.8	9	-23.18	-31.41	-4.75	24.81	565	26	19	2.18	0.269230769	1.08	5	3.4	52
75	1	1	55	16	29	-0.08	0	-12.27	-15.5	-8	25.31	500	17	13	1.02	0.235294118	1.14	3	1.35	-37	75	2	1	55	16	29	-0.52	4	-15.44	-23.7	-7.5	26.25	497	18	14	1.04	0.222222222	1.06	4	1.82	0
76	1	1	64	2	5	0.26	0	-12.58	-12.24	-5	24.72	511	20	14	1.85	0.3	1.05	3	2.7	31	76	2	1	64	2	5	-0.83	10	-25.14	-25.84	-5	24.45	508	20	14	1.85	0.3	1.07	2	2.72	0
77	1	2	67	13	20	-0.1	1	-1.42	-4.36	-5.25	25.82	552	14	14.3	0.85	0	1.24	8	2.13	122	77	2	2	67	13	20	-0.48	3	-1.01	-8.29	-7	26.07	560	14	14.3	1.02	0	1.37	5	2.43	306
78	1	2	73	10	21	-0.39	2	0.16	-3.51	-7	25.32	507	19	17	1.21	0.105263158	1.13	9	1.78	-57	78	2	2	73	10	21	-0.48	4	-0.95	-4.88	-6	24.99	500	19	18	1.26	0.052631579	1.37	5	2.17	0
79	1	1	40	11	34	0.09	0	0.25	1.1	-4	24.58	537	15	14.5	0.96	0	0.99	10	2.44	-217	79	2	1	40	11	34	-0.11	2	-2.81	-1.14	-6.75	25.59	535	15	14.9	1.02	0	1.24	5	2.31	452
